# Supplementary material for: Dietary Intake of Patients with Parkinson’s Disease in Lithuania
Source: Nutrients. 2026 Apr 20;18(8):1302. doi: 10.3390/nu18081302 (PMC13118462; doi:10.3390/nu18081302)
Supplement: Supplementary file 1 [file nutrients-18-01302-s001.zip]

Archive with 1 entries (1 files):
- nutrients-4211434-supplementary.pdf
